# Supplementary material for: Long-term heating differently impacts diversity and seasonal dynamics of prokaryotes and micro-eukaryotes in Baltic Sea coastal biofilm communities
Source: ISME Commun. 2026 Apr 14;6(1):ycag101. doi: 10.1093/ismeco/ycag101 (PMC13174331; doi:10.1093/ismeco/ycag101)
Supplement: Table_S5_ycag101 [file table_s5_ycag101.xlsx]

## Sheet: Sheet1
																16S rRNA							18S rRNA
Sample	Date	Date_full	Site	Depth	Bay	Sample depth (cm)	Distance from Heated Bay	Temperature	Silicon	Phosphorus	Nitrogen	Vegetation	Exposure	Conductivity	Oxygen	ID	Raw sequences	Filtered sequences	Remaining (%)	DADA2 input	Final sequences		ID	Raw sequences	Filtered sequences	Remaining (%)	DADA2 input	Final sequences
WA_Jun21S	June_21	2021-06-16	WA	shallow	Heated	44	0	11				100	half-open	11.09	10.27	P30860_1001_S1	104697	104485	0.998	104449	51327		P31503_1001_S01	905892	809534	0.894	809438	218192
WB_Jun21S	June_21	2021-06-16	WB	shallow	Heated	53	0	11.2				100	sheltered	11.41	10.21	P30860_1002_S2	95949	95747	0.998	95613	54274		P31503_1002_S02	898740	790135	0.879	789982	267851
WC_Jun21S	June_21	2021-06-16	WC	shallow	Heated	58	0	12.3				100	sheltered	11.33	10.71	P30860_1003_S3	99815	99599	0.998	99168	58653		P31503_1003_S03	833789	732619	0.879	732509	102381
WD_Jun21S	June_21	2021-06-16	WD	shallow	Heated	41	0	11.5				75	sheltered	11.43	9.81	P30860_1004_S4	82945	82762	0.998	82696	50011		P31503_1004_S04	1179379	1061234	0.9	1061004	311829
WF_Jun21S	June_21	2021-06-16	WF	shallow	Heated	39	0	11.2				100	half-open	11.42	10.17	P30860_1005_S5	102980	102794	0.998	102639	62898		P31503_1005_S05	1292334	1153445	0.893	1153330	342480
WG_Jun21S	June_21	2021-06-16	WG	shallow	Heated	54	0	14.1				75	quite sheltered	11.39	10.15	P30860_1006_S6	102024	101818	0.998	101606	63192		P31503_1006_S06	885639	795985	0.899	795761	228683
WH_Jun21S	June_21	2021-06-16	WH	shallow	Heated	39	0	18.8				100 free floating	quite sheltered	11.36	8.65	P30860_1007_S7	84666	84490	0.998	84377	57074		P31503_1007_S07	1593421	1438207	0.903	1438011	679533
WI_Jun21S	June_21	2021-06-16	WI	shallow	Heated	33	0	18.6				100	quite sheltered	11.47	11.99	P30860_1008_S8	95094	94897	0.998	94697	70065		P31503_1008_S08	821605	724896	0.882	724795	277881
CA_Jun21S	June_21	2021-06-14	CA	shallow	Control	40	2100	19.7				75	quite sheltered	10.69	10.28	P30860_1009_S9	90148	89912	0.997	89331	53238		P31503_1009_S09	908796	816474	0.898	816329	285450
CB_Jun21S	June_21	2021-06-14	CB	shallow	Control	60	2100	19.6				25	sheltered	10.95	10.36	P30860_1010_S10	95366	95167	0.998	94938	55124		P31503_1010_S10	1176790	1047077	0.89	1046977	230304
CC_Jun21S	June_21	2021-06-14	CC	shallow	Control	48	2100	20.6				25	quite sheltered	10.29	10.91	P30860_1011_S11	100160	99937	0.998	99767	61962		P31503_1011_S11	1256228	1132699	0.902	1132638	404630
CD_Jun21S	June_21	2021-06-14	CD	shallow	Control	46	2100	18.8				0	a bit sheltered/half-open	10.69	10.5	P30860_1012_S12	83345	83170	0.998	82930	48824		P31503_1012_S12	1117546	999654	0.895	999543	227504
CE_Jun21S	June_21	2021-06-14	CE	shallow	Control	48	2100	18.6				100	quite sheltered	10.73	13.74	P30860_1013_S13	85245	85069	0.998	82360	42802		P31503_1013_S13	896669	814144	0.908	813745	327507
CF_Jun21S	June_21	2021-06-14	CF	shallow	Control	50	2100	20.9				75	quite sheltered	10.73	13.25	P30860_1014_S14	93557	93323	0.997	93063	47639		P31503_1014_S14	965886	863608	0.894	863442	259603
CG_Jun21S	June_21	2021-06-14	CG	shallow	Control	38	2100	20.3				75	sheltered	10.85	11.48	P30860_1015_S15	86705	86248	0.995	85039	42399		P31503_1015_S15	1172152	1043428	0.89	1043174	352150
CH_Jun21S	June_21	2021-06-14	CH	shallow	Control	48	2100	20.6				25	quite sheltered	10.34	10.29	P30860_1016_S16	97862	97675	0.998	97526	58647		P31503_1016_S16	1314688	1173659	0.893	1173609	226097
GA_Jun21S	June_21	2021-06-30	GA	shallow	Gradient	19	1600	20.9				75	sheltered	11.37	4.8	P30860_1017_S17	172572	172244	0.998	172174	119728		P31503_1017_S17	1134399	1019813	0.899	1019575	343672
GB_Jun21S	June_21	2021-06-30	GB	shallow	Gradient	39	1400	19.1				100	exposed	11.21	10.23	P30860_1018_S18	147889	147549	0.998	147514	111648		P31503_1018_S18	1356793	1223310	0.902	1223166	281262
GC_Jun21S	June_21	2021-06-30	GC	shallow	Gradient	45	1100	19.1				75	exposed	11.26	10.59	P30860_1019_S19	150668	150330	0.998	150141	105920		P31503_1019_S19	1073811	963626	0.897	963539	342437
GD_Jun21S	June_21	2021-06-30	GD	shallow	Gradient	31	820	19				50 FTA	exposed	11.26	9.62	P30860_1020_S20	125607	125346	0.998	125308	81175		P31503_1020_S20	1345351	1212049	0.901	1211999	413410
GE_Jun21S	June_21	2021-06-30	GE	shallow	Gradient	41	620	19				75	quite exposed	11.16	9.85	P30860_1021_S21	144506	144252	0.998	144221	101274		P31503_1021_S21	1302107	1168020	0.897	1167978	490768
GF_Jun21S	June_21	2021-06-30	GF	shallow	Gradient	37	450	18.8				100	sheltered	11.33	10.86	P30860_1022_S22	153577	153292	0.998	153152	107090		P31503_1022_S22	1259294	1126870	0.895	1126809	324524
GG_Jun21S	June_21	2021-06-30	GG	shallow	Gradient	20	210	21.1				0	quite sheltered	11.33	9.21	P30860_1023_S23	124880	124618	0.998	124576	90609		P31503_1023_S23	1449164	1314677	0.907	1314611	556775
GH_Jun21S	June_21	2021-06-30	GH	shallow	Gradient	36	100	21.4				25	exposed	11.4	7.9	P30860_1024_S24	133485	133258	0.998	133146	102365		P31503_1024_S24	1446003	1297247	0.897	1297153	411943
WA_Jun21D	June_21	2021-06-16	WA	deep	Heated	94	0	11				100 fine threated algae	half-open	11.09	10.27	P30860_1025_S25	107569	107336	0.998	107273	69474		P31503_1025_S25	1111211	995461	0.896	995362	278003
WB_Jun21D	June_21	2021-06-16	WB	deep	Heated	83	0	11.2				75	sheltered	11.41	10.21	P30860_1026_S26	97038	96853	0.998	96809	55770		P31503_1026_S26	1490006	1353108	0.908	1352885	556225
WC_Jun21D	June_21	2021-06-16	WC	deep	Heated	96	0	12.3				75	sheltered	11.33	10.71	P30860_1027_S27	97218	97010	0.998	96717	65309		P31503_1027_S27	769520	688371	0.895	688277	126884
WD_Jun21D	June_21	2021-06-16	WD	deep	Heated	87	0	11.5				75	sheltered	11.43	9.81	P30860_1028_S28	90647	90463	0.998	90306	65042		P31503_1028_S28	1100469	997173	0.906	997039	298042
WF_Jun21D	June_21	2021-06-16	WF	deep	Heated	84	0	11.2				100	half-open	11.42	10.17	P30860_1029_S29	107912	107700	0.998	106867	65636		P31503_1029_S29	767596	679542	0.885	679464	127138
WG_Jun21D	June_21	2021-06-16	WG	deep	Heated	81	0	14.1				100	quite sheltered	11.39	10.15	P30860_1030_S30	100625	100448	0.998	100126	59594		P31503_1030_S30	832226	744250	0.894	743990	217739
WH_Jun21D	June_21	2021-06-16	WH	deep	Heated	79	0	18.8				75 fine threated algse	quite sheltered	11.36	8.65	P30860_1031_S31	101653	101418	0.998	101023	87641		P31503_1031_S31	1129515	1016356	0.9	1016298	132640
WI_Jun21D	June_21	2021-06-16	WI	deep	Heated	91	0	18.6				100	quite sheltered	11.47	11.99	P30860_1032_S32	95591	95389	0.998	94540	61076		P31503_1032_S32	1122153	990865	0.883	990722	248216
CA_Jun21D	June_21	2021-06-14	CA	deep	Control	89	2100	19.7				0	quite sheltered	10.69	10.28	P30860_1033_S33	115189	114920	0.998	111750	63703		P31503_1033_S33	731113	647587	0.886	647283	175627
CB_Jun21D	June_21	2021-06-14	CB	deep	Control	93	2100	19.6				0	sheltered	10.95	10.36	P30860_1034_S34	98500	98275	0.998	97964	59218		P31503_1034_S34	1306600	1155168	0.884	1155115	590147
CC_Jun21D	June_21	2021-06-14	CC	deep	Control	90	2100	20.6				0	quite sheltered	10.29	10.91	P30860_1035_S35	100012	99753	0.997	98629	60069		P31503_1035_S35	808249	715859	0.886	715763	200646
CD_Jun21D	June_21	2021-06-14	CD	deep	Control	91	2100	18.8				0	a bit sheltered/half-open	10.69	10.5	P30860_1036_S36	103835	103579	0.998	103279	69441		P31503_1036_S36	1068032	963546	0.902	963455	189068
CE_Jun21D	June_21	2021-06-14	CE	deep	Control	90	2100	18.6				50	quite sheltered	10.73	13.74	P30860_1037_S37	134133	133816	0.998	131024	78932		P31503_1037_S37	480242	435136	0.906	435095	69369
CF_Jun21D	June_21	2021-06-14	CF	deep	Control	86	2100	20.9				25	quite sheltered	10.73	13.25	P30860_1038_S38	135572	135268	0.998	132757	75012		P31503_1038_S38	895098	769077	0.859	768635	171740
CG_Jun21D	June_21	2021-06-14	CG	deep	Control	77	2100	20.3				25	sheltered	10.85	11.48	P30860_1039_S39	147984	147567	0.997	147219	89193		P31503_1039_S39	1348398	1212400	0.899	1212331	371741
CH_Jun21D	June_21	2021-06-14	CH	deep	Control	82	2100	20.6				0	quite sheltered	10.34	10.29	P30860_1040_S40	115104	114825	0.998	114054	74436		P31503_1040_S40	1277456	1130796	0.885	1130763	106511
GA_Jun21D	June_21	2021-06-30	GA	deep	Gradient	55	1600	20.9				0	sheltered	11.37	4.8	P30860_1041_S41	131130	130869	0.998	130453	81159		P31503_1041_S41	1065282	961441	0.903	961395	197094
GB_Jun21D	June_21	2021-06-30	GB	deep	Gradient	71	1400	19.1				100	exposed	11.21	10.23	P30860_1042_S42	246432	245940	0.998	245821	159666		P31503_1042_S42	1188461	1075199	0.905	1075126	345407
GC_Jun21D	June_21	2021-06-30	GC	deep	Gradient	70	1100	19.1				100	exposed	11.26	10.59	P30860_1043_S43	115584	115319	0.998	115204	73064		P31503_1043_S43	1178090	1065047	0.904	1064974	373376
GD_Jun21D	June_21	2021-06-30	GD	deep	Gradient	51	820	19				75 FTA (fucus)	exposed	11.26	9.62	P30860_1044_S44	136509	136261	0.998	136212	87473		P31503_1044_S44	1314706	1186913	0.903	1186821	334773
GE_Jun21D	June_21	2021-06-30	GE	deep	Gradient	60	620	19				100	quite exposed	11.16	9.85	P30860_1045_S45	88828	88674	0.998	88579	62402		P31503_1045_S45	1271271	1152193	0.906	1151828	434600
GF_Jun21D	June_21	2021-06-30	GF	deep	Gradient	68	450	18.8				50	sheltered	11.33	10.86	P30860_1046_S46	145300	145024	0.998	144794	90044		P31503_1046_S46	1138592	1012344	0.889	1012232	315870
GG_Jun21D	June_21	2021-06-30	GG	deep	Gradient	51	210	21.1				0	quite sheltered	11.33	9.21	P30860_1047_S47	167697	167335	0.998	167219	99887		P31503_1047_S47	1081790	980970	0.907	980847	301458
GH_Jun21D	June_21	2021-06-30	GH	deep	Gradient	55	100	21.4				25	exposed	11.4	7.9	P30860_1048_S48	115524	115281	0.998	115186	75731		P31503_1048_S48	1357532	1226782	0.904	1226598	318790
WA_Oct21	October_21	2021-10-20	WA	shallow	Heated		0	19.2	0.517	0	0	100	half-open	12.14	9.66	P30860_1049_S49	108097	107825	0.997	107112	64283		P31503_1049_S49	1021647	912081	0.893	911929	325056
WB_Oct21	October_21	2021-10-20	WB	shallow	Heated		0	19	0.49	0.039	0	75	sheltered	12.16	9.6	P30860_1050_S50	86508	86320	0.998	85682	48739		P31503_1050_S50	1020292	920378	0.902	920256	282695
WC_Oct21	October_21	2021-10-20	WC	shallow	Heated		0	20.1	0.529	0	0	50	sheltered	12.1	9.41	P30860_1051_S51	131274	130956	0.998	130403	80052		P31503_1051_S51	704257	613992	0.872	613979	37618
WD_Oct21	October_21	2021-10-20	WD	shallow	Heated		0	18.9	0.518	0.031	0	75	sheltered	12.11	9.48	P30860_1052_S52	91752	91361	0.996	90895	55116		P31503_1052_S52	951808	839459	0.882	839429	120564
WF_Oct21	October_21	2021-10-20	WF	shallow	Heated		0	18.7	0.483	0	0	100	half-open	12.16	9.78	P30860_1053_S53	104370	103976	0.996	102853	63263		P31503_1053_S53	916114	817028	0.892	816946	180350
WG_Oct21	October_21	2021-10-20	WG	shallow	Heated		0	18	0.477	0	3	100	quite sheltered	12.04	9.62	P30860_1054_S54	124309	124074	0.998	123320	76141		P31503_1054_S54	1012233	910956	0.9	910899	326029
WH_Oct21	October_21	2021-10-20	WH	shallow	Heated		0	16.7	0.506	0.076	0	75	quite sheltered	12.12	9.82	P30860_1055_S55	107303	106838	0.996	104389	71301		P31503_1055_S55	1157066	1045859	0.904	1045744	469018
WI_Oct21	October_21	2021-10-20	WI	shallow	Heated		0	17.2	0.474	0.314	2	75	quite sheltered	12.07	9.8	P30860_1056_S56	138742	138371	0.997	137917	82346		P31503_1056_S56	1245755	1109314	0.89	1109071	535574
CB_Oct21	October_21	2021-10-25	CB	shallow	Control		2100	7.4	1.32	0.045	0	50	sheltered	10.9	11.64	P30860_1057_S57	80476	80223	0.997	80157	71591		P31503_1057_S57	17761	15392	0.867	15388	3077
CC_Oct21	October_21	2021-10-25	CC	shallow	Control		2100	9.1	1.4	0.054	0	100	quite sheltered	10.84	11.6	P30860_1058_S58	113628	113349	0.998	113322	61412		P31503_1058_S58	1102757	990617	0.898	990420	468036
CD_Oct21	October_21	2021-10-25	CD	shallow	Control		2100	7	1.46	0	0	25	a bit sheltered/half-open	10.78	10.6	P30860_1059_S59	104019	103731	0.997	103637	75010		P31503_1059_S59	866689	784499	0.905	784372	121995
CE_Oct21	October_21	2021-10-25	CE	shallow	Control		2100	7.3	1.31	0	0	75	quite sheltered	10.93	10.67	P30860_1060_S60	90798	90602	0.998	90506	68562		P31503_1060_S60	1336385	1211133	0.906	1211015	574415
CF_Oct21	October_21	2021-10-25	CF	shallow	Control		2100	7	1.33	0.032	0	50	quite sheltered	10.92	11.92	P30860_1061_S61	77635	77476	0.998	77415	49100		P31503_1061_S61	1236193	1108060	0.896	1107977	257676
CG_Oct21	October_21	2021-10-25	CG	shallow	Control		2100	7	1.33	0.037	0	100	sheltered	10.93	11.85	P30860_1062_S62	154833	154522	0.998	153498	99976		P31503_1062_S62	982806	873301	0.889	873144	358171
CH_Oct21	October_21	2021-10-25	CH	shallow	Control		2100	8.5	1.65	0	0	50	quite sheltered	10.55	11.07	P30860_1063_S63	134530	134264	0.998	134152	84899		P31503_1063_S63	1151006	1036449	0.9	1036334	261184
GA_Oct21	October_21	2021-10-21	GA	shallow	Gradient		1600	10.4	0.466	0.04	0	50	sheltered	11.75	10.3	P30860_1064_S64	94899	94656	0.997	94167	62742		P31503_1064_S64	1274006	1117282	0.877	1117243	500325
GB_Oct21	October_21	2021-10-21	GB	shallow	Gradient		1400	9.4	0.546	0	0	25	exposed	12.24	10.84	P30860_1065_S65	111835	111564	0.998	110234	73899		P31503_1065_S65	917886	818349	0.892	818315	181246
GC_Oct21	October_21	2021-10-21	GC	shallow	Gradient		1100	9.4	0.509	0.17	0	?	exposed	12.25	10.94	P30860_1066_S66	103010	102794	0.998	102625	73197		P31503_1066_S66	1037744	923392	0.89	923363	441587
GD_Oct21	October_21	2021-10-21	GD	shallow	Gradient		820	9.8	0.506	0	0	25	exposed	12.1	10.92	P30860_1067_S67	135821	135512	0.998	134371	87092		P31503_1067_S67	893899	797629	0.892	797610	130693
GE_Oct21	October_21	2021-10-21	GE	shallow	Gradient		620	9.9	0.499	0	0	50	quite exposed	12.17	10.7	P30860_1068_S68	107135	106848	0.997	106743	72226		P31503_1068_S68	1898943	1705229	0.898	1705107	832847
GF_Oct21	October_21	2021-10-21	GF	shallow	Gradient		450	12.4	0.584	0.323	1.8	25+	sheltered	11.86	10.11	P30860_1069_S69	104323	104115	0.998	104098	76314		P31503_1069_S69	1253546	1126485	0.899	1126432	533077
GG_Oct21	October_21	2021-10-21	GG	shallow	Gradient		210	13.6	0.483	0.173	0	?	quite sheltered	11.87	7.6	P30860_1070_S70	154693	154399	0.998	153668	98309		P31503_1070_S70	1028924	929285	0.903	928986	319745
GH_Oct21	October_21	2021-10-21	GH	shallow	Gradient		100	14.1	0.602	0.132	0	?	exposed	9.82	9.98	P30860_1071_S71	153473	153112	0.998	152665	100335		P31503_1071_S71	1296752	1170564	0.903	1170446	374525
GI_Oct21	October_21	2021-10-21	GI	shallow	Gradient		310	11.8	0.737	0.032	0	75		11.57	10.2	P30860_1072_S72	141072	140768	0.998	140227	88668		P31503_1072_S72	1217002	1079782	0.887	1079691	192868
GJ_Oct21	October_21	2021-10-21	GJ	shallow	Gradient		190	15	0.529	0.148	0	25		11.87	10.42	P30860_1073_S73	90595	90384	0.998	90067	60796		P31503_1073_S73	1007302	877770	0.871	877698	87808
WA_Jan22	January_22	2022-01-18	WA	shallow	Heated	56	0	13.4	0.49	0	0	0	half-open	11.86	11.87	P30860_1074_S74	120934	120640	0.998	119401	69631		P31503_1074_S74	1124439	1000321	0.89	1000247	365969
WB_Jan22	January_22	2022-01-18	WB	shallow	Heated	45	0	12.9	0.478	0	0	0	sheltered	11.97	12.62	P30860_1075_S75	230304	229735	0.998	227816	139576		P31503_1075_S75	761777	686419	0.901	686397	182442
WC_Jan22	January_22	2022-01-18	WC	shallow	Heated	53	0	12.4	0.512	0	0	0	sheltered	11.99	12.69	P30860_1076_S76	142605	142251	0.998	141329	80887		P31503_1076_S76	1126779	993216	0.881	993164	210158
WD_Jan22	January_22	2022-01-18	WD	shallow	Heated	37	0	13.1	0.46	0	0	0	sheltered	12.06	12.67	P30860_1077_S77	88560	88332	0.997	87853	51265		P31503_1077_S77	1302714	1177303	0.904	1177273	464411
WF_Jan22	January_22	2022-01-18	WF	shallow	Heated	38	0	13.2	0.474	0	0	0	half-open	11.89	12.74	P30860_1078_S78	141186	140871	0.998	140271	90001		P31503_1078_S78	1265667	1119542	0.885	1119470	544006
WH_Jan22	January_22	2022-01-18	WH	shallow	Heated	56	0	10.3	0.489	0.06	0	0	quite sheltered	11.91	12.48	P30860_1079_S79	89350	89141	0.998	88559	52783		P31503_1079_S79	1380251	1246489	0.903	1246420	387041
WI_Jan22	January_22	2022-01-18	WI	shallow	Heated	43	0	10.2	0.39	0.07	0	25	quite sheltered	11.94	12.27	P30860_1080_S80	147760	147449	0.998	147247	94434		P31503_1080_S80	1241294	1110934	0.895	1110875	353087
CA_Jan22	January_22	2022-01-17	CA	shallow	Control	79	2100	1.8	1.89	0	0	25	quite sheltered	10.17	12.14	P30860_1081_S81	124706	124428	0.998	123172	67297		P31503_1081_S81	1074370	955097	0.889	954284	239169
CB_Jan22	January_22	2022-01-17	CB	shallow	Control	46	2100	1.1	1.25	0	0	0	sheltered	10.99	13.58	P30860_1082_S82	98251	98001	0.997	97957	66620		P31503_1082_S82	1006192	901150	0.896	901063	462091
CC_Jan22	January_22	2022-01-17	CC	shallow	Control	56	2100	2.6	1.53	0.039	1	50	quite sheltered	10.66	12.6	P30860_1083_S83	94541	94307	0.998	93978	56987		P31503_1083_S83	1008159	901647	0.894	901602	368488
CD_Jan22	January_22	2022-01-17	CD	shallow	Control	51	2100	2.5	1.33	0	0	0	a bit sheltered/half-open	10.97	13.16	P30860_1084_S84	89759	89573	0.998	89510	63243		P31503_1084_S84	1427780	1291784	0.905	1291697	501196
CE_Jan22	January_22	2022-01-17	CE	shallow	Control	49	2100	2.2	1.45	0.038	0	25	quite sheltered	10.65	13.26	P30860_1085_S85	104433	104271	0.998	103416	71553		P31503_1085_S85	1329764	1153237	0.867	1153155	642758
CF_Jan22	January_22	2022-01-17	CF	shallow	Control	44	2100	2	1.35	0.076	0	25	quite sheltered	10.77	13.46	P30860_1086_S86	135789	135537	0.998	135417	104051		P31503_1086_S86	1333909	1198181	0.898	1197996	552993
CG_Jan22	January_22	2022-01-17	CG	shallow	Control	50	2100	2	1.34	0	0	75	sheltered	11	13.7	P30860_1087_S87	126062	125812	0.998	125777	91453		P31503_1087_S87	1280068	1155230	0.902	1154981	576595
CH_Jan22	January_22	2022-01-17	CH	shallow	Control	76	2100	2.2	1.73	0	0	0	quite sheltered	10.51	13.41	P30860_1088_S88	108115	107890	0.998	107731	70775		P31503_1088_S88	1368290	1216252	0.889	1216041	299681
GA_Jan22	January_22	2022-01-19	GA	shallow	Gradient	55	1600	1.5	1.18	0.058	0	50	sheltered	11.07	12.62	P30860_1089_S89	114305	114043	0.998	113581	67592		P31503_1089_S89	1103271	990469	0.898	990433	315671
GB_Jan22	January_22	2022-01-19	GB	shallow	Gradient	47	1400	2.3	0.376	0	0	25	exposed	11.92	12.65	P30860_1090_S90	134785	134494	0.998	134432	79099		P31503_1090_S90	1452780	1316673	0.906	1316623	448387
GC_Jan22	January_22	2022-01-19	GC	shallow	Gradient	65	1100	2.6	0.423	0	0	0	exposed	12.02	13.49	P30860_1091_S91	140458	140128	0.998	139592	91663		P31503_1091_S91	1097256	1000577	0.912	1000502	428432
GD_Jan22	January_22	2022-01-19	GD	shallow	Gradient	46	820	2.9	0.443	0	0	50	exposed	12.05	13.57	P30860_1092_S92	123827	123594	0.998	123503	78619		P31503_1092_S92	1301769	1176874	0.904	1176801	424284
GE_Jan22	January_22	2022-01-19	GE	shallow	Gradient		620	3	0.456	0	0	0	quite exposed	12.05	13.48	P30860_1093_S93	128765	128520	0.998	128473	97058		P31503_1093_S93	838666	762035	0.909	761919	389915
GF_Jan22	January_22	2022-01-19	GF	shallow	Gradient	55	450	4.9	0.46	0.032	0	25	sheltered	11.91	13.44	P30860_1094_S94	131957	131729	0.998	131539	83377		P31503_1094_S94	1423743	1285921	0.903	1285814	409477
GG_Jan22	January_22	2022-01-19	GG	shallow	Gradient	35	210	9.5	0.426	0	0	50	quite sheltered	11.94	12.51	P30860_1095_S95	147184	146845	0.998	145230	94055		P31503_1095_S95	1395873	1262432	0.904	1262339	489294
GH_Jan22	January_22	2022-01-19	GH	shallow	Gradient	36	100	7.9	0.465	0	0	25	exposed	11.98	12.66	P30860_1096_S96	154756	154441	0.998	154029	102655		P31503_1096_S96	1436563	1297219	0.903	1297126	557960
GI_Jan22	January_22	2022-01-19	GI	shallow	Gradient	34	310	3.1	0.686	0	0	25		11.82	13.57	P30860_1097_S1	196446	195899	0.997	195471	136161		P31503_1097_S01	778359	773070	0.993	773061	452954
GJ_Jan22	January_22	2022-01-19	GJ	shallow	Gradient	58	190	9.1	0.438	0	0	50		11.97	12.1	P30860_1098_S2	131210	130867	0.997	130539	117223		P31503_1098_S02	749835	740725	0.988	740696	508173
WA_Apr22	April_22	2022-04-11	WA	shallow	Heated	39	0	15.5	0.267	0	0.28	75	half-open	12.25	12.27	P30860_1099_S3	109275	108983	0.997	108742	67334		P31503_1099_S03	653465	650737	0.996	650694	543891
WB_Apr22	April_22	2022-04-11	WB	shallow	Heated	41	0	15.1	0.283	0	0.3	25	sheltered	12.28	10.92	P30860_1100_S4	114206	113893	0.997	113406	71196		P31503_1100_S04	1282273	1254233	0.978	1254200	845589
WC_Apr22	April_22	2022-04-11	WC	shallow	Heated	35	0	15.6	0.329	0.091	0.64	25	sheltered	12.24	11.34	P30860_1101_S5	110779	110528	0.998	110363	70030		P31503_1101_S05	1285010	1274690	0.992	1274641	670638
WD_Apr22	April_22	2022-04-11	WD	shallow	Heated	40	0	15.9	0.429	0.037	0.64	25	sheltered	12.23	12.5	P30860_1102_S6	109527	109293	0.998	109135	72799		P31503_1102_S06	1230547	1224298	0.995	1224235	769989
WF_Apr22	April_22	2022-04-11	WF	shallow	Heated	23	0	15.1	0.247	0	0.25	50	half-open	12.29	11.42	P30860_1103_S7	84143	83925	0.997	83882	50062		P31503_1103_S07	1115310	1112158	0.997	1112134	853158
WH_Apr22	April_22	2022-04-11	WH	shallow	Heated	37	0	13.9	0.429	0.183	1.4	25	quite sheltered	12.31	10.96	P30860_1104_S8	123661	123370	0.998	123240	80741		P31503_1104_S08	1081389	1077931	0.997	1077840	806204
WI_Apr22	April_22	2022-04-11	WI	shallow	Heated	42	0	13.3	0.245	0.036	0.41	50	quite sheltered	12.36	11.24	P30860_1105_S9	116057	115741	0.997	115609	71101		P31503_1105_S09	838105	834760	0.996	834705	473641
CA_Apr22	April_22	2022-05-02	CA	shallow	Control		2100	13.1	0.41	0.132	1.1	50	quite sheltered	11.3	16	P30860_1106_S10	102914	102569	0.997	102219	67018		P31503_1106_S10	819237	808686	0.987	808550	404397
CB_Apr22	April_22	2022-05-02	CB	shallow	Control		2100	11.5	0.25	0.035	0.44	25	sheltered	11.96	13.67	P30860_1107_S11	114830	114563	0.998	114406	70560		P31503_1107_S11	699026	695049	0.994	695036	412298
CC_Apr22	April_22	2022-05-02	CC	shallow	Control		2100	13.8	1.32	0	0.45	50	quite sheltered	10.3	11.71	P30860_1108_S12	105206	104844	0.997	104506	64864		P31503_1108_S12	979028	969570	0.99	969558	477135
CD_Apr22	April_22	2022-05-02	CD	shallow	Control		2100	10.6	0.354	0.047	0.52	0	a bit sheltered/half-open	11.72	12.7	P30860_1109_S13	104715	104408	0.997	104196	66019		P31503_1109_S13	767405	757847	0.988	757733	442324
CE_Apr22	April_22	2022-05-02	CE	shallow	Control		2100	11.3	0.481	0.035	0.57	50	quite sheltered	11.26	13.55	P30860_1110_S14	111411	111086	0.997	110376	69786		P31503_1110_S14	939149	933939	0.994	933859	683085
CF_Apr22	April_22	2022-05-02	CF	shallow	Control		2100	13.8	0.464	0.055	0.63	75	quite sheltered	11.12	17.92	P30860_1111_S15	111959	111638	0.997	111464	63882		P31503_1111_S15	1056681	1052797	0.996	1052794	738769
CG_Apr22	April_22	2022-05-02	CG	shallow	Control		2100	13.5	0.442	0.052	0.64	75	sheltered	10.94	13.25	P30860_1112_S16	113131	112842	0.997	112587	65603		P31503_1112_S16	1215107	1201701	0.989	1201632	878519
CH_Apr22	April_22	2022-05-02	CH	shallow	Control		2100	12.9	1.07	0.075	0.86	50	quite sheltered	9.91	12.8	P30860_1113_S17	81601	81386	0.997	79846	59689		P31503_1113_S17	965786	951274	0.985	951214	710469
GA_Apr22	April_22	2022-04-12	GA	shallow	Gradient	32	1600	5.8	0.548	0.042	0.67	75	sheltered	11.51	13.24	P30860_1114_S18	110951	110471	0.996	108982	83551		P31503_1114_S18	1106561	1092269	0.987	1092074	816699
GB_Apr22	April_22	2022-04-12	GB	shallow	Gradient	33	1400	5.8	0.206	0	0.33	75	exposed	12.41	14.24	P30860_1115_S19	144039	143460	0.996	143429	123838		P31503_1115_S19	958700	954856	0.996	954789	739372
GC_Apr22	April_22	2022-04-12	GC	shallow	Gradient	24	1100	5.9	0.174	0	0.4	50	exposed	12.41	15.11	P30860_1116_S20	120328	119983	0.997	119944	104020		P31503_1116_S20	1159685	1150542	0.992	1150486	930946
GD_Apr22	April_22	2022-04-12	GD	shallow	Gradient	21	820	6	0.294	0	0.38	50	exposed	12	14.81	P30860_1117_S21	126658	126284	0.997	125065	111489		P31503_1117_S21	973637	967281	0.993	967242	792130
GE_Apr22	April_22	2022-04-12	GE	shallow	Gradient	34	620	8.4	0.246	0	0.29	25	quite exposed	12.31	12.41	P30860_1118_S22	133580	133179	0.997	133134	118357		P31503_1118_S22	1151099	1148274	0.998	1148266	959355
GF_Apr22	April_22	2022-04-12	GF	shallow	Gradient	29	450	13	0.161	0.048	0.48	75	sheltered	12.31	14.63	P30860_1119_S23	143332	142976	0.998	142962	110413		P31503_1119_S23	1216627	1212099	0.996	1212009	861388
GG_Apr22	April_22	2022-04-12	GG	shallow	Gradient	17	210	15.7	0	0.052	0.42	75	quite sheltered	12.23	14.35	P30860_1120_S24	121053	120733	0.997	120700	107867		P31503_1120_S24	1128499	1122834	0.995	1122761	862894
GH_Apr22	April_22	2022-04-12	GH	shallow	Gradient	38	100	16	0.201	0	0.61	75	exposed	12.28	14.79	P30860_1121_S25	96921	96713	0.998	96702	55176		P31503_1121_S25	715573	713681	0.997	713663	535895
GI_Apr22	April_22	2022-04-12	GI	shallow	Gradient	22	310	12.1	0.218	0	0.32	75		12.3	13.9	P30860_1122_S26	105698	105441	0.998	105192	69671		P31503_1122_S26	1092818	1088663	0.996	1088547	826164
GJ_Apr22	April_22	2022-04-12	GJ	shallow	Gradient	18	190	15.7	0	0.037	0.37	50		12.28	12.55	P30860_1123_S27	109256	109030	0.998	109019	68951		P31503_1123_S27	812974	810165	0.997	810119	659904
WA_Jul22	July_22	2022-07-11	WA	shallow	Heated	60	0	23.2	0	0	0.28	100	half-open	12.16	29.07	P30860_1124_S28	125371	125037	0.997	124992	85264		P31503_1124_S28	1004127	999726	0.996	999658	277879
WB_Jul22	July_22	2022-07-11	WB	shallow	Heated	45	0	23	0.244	0	0.37	100	sheltered	12.22	9.09	P30860_1125_S29	118589	118297	0.998	118236	75302		P31503_1125_S29	776941	772826	0.995	772816	235477
WC_Jul22	July_22	2022-07-11	WC	shallow	Heated	55	0	23.2	0.288	0.031	0.77	100	sheltered	12.21	10.68	P30860_1126_S30	106483	106233	0.998	106180	67586		P31503_1126_S30	838175	827699	0.988	827669	549477
WD_Jul22	July_22	2022-07-11	WD	shallow	Heated	52	0	23.4	0.22	0	0.44	100	sheltered	12.18	9.56	P30860_1127_S31	105053	104787	0.997	104689	62656		P31503_1127_S31	727714	725944	0.998	725939	87925
WF_Jul22	July_22	2022-07-11	WF	shallow	Heated	45	0	23	0.219	0	0.27	100	half-open	12.2	8.95	P30860_1128_S32	123935	123641	0.998	123575	91630		P31503_1128_S32	937404	933042	0.995	932967	187394
WH_Jul22	July_22	2022-07-11	WH	shallow	Heated	55	0	22.8	0	0	0	100	quite sheltered	12.29	10.9	P30860_1129_S33	122704	122091	0.995	121517	76312		P31503_1129_S33	829225	824385	0.994	824333	414375
WI_Jul22	July_22	2022-07-11	WI	shallow	Heated	70	0	22.5	0	0	0	100	quite sheltered	12.3	9.58	P30860_1130_S34	123281	122734	0.996	122534	76024		P31503_1130_S34	1129364	1116986	0.989	1116776	388502
CA_Jul22	July_22	2022-07-13	CA	shallow	Control	42	2100	22	0.184	0	0.48	100	quite sheltered	11.98	9.83	P30860_1131_S35	120971	120372	0.995	119369	65807		P31503_1131_S35	1031489	1007320	0.977	1007104	459061
CB_Jul22	July_22	2022-07-13	CB	shallow	Control	54	2100	21.9	0	0	0.44	75	sheltered	11.99	8.8	P30860_1132_S36	107969	107426	0.995	107264	72363		P31503_1132_S36	1973854	1955937	0.991	1955849	1400786
CC_Jul22	July_22	2022-07-13	CC	shallow	Control	54	2100	22.1	0.301	0	0.75	75	quite sheltered	11.81	9.5	P30860_1133_S37	130590	129956	0.995	128946	76851		P31503_1133_S37	1027589	959847	0.934	958986	574645
CD_Jul22	July_22	2022-07-13	CD	shallow	Control	65	2100	18.3	0.192	0	0.41	75	a bit sheltered/half-open	12.03	9.53	P30860_1134_S38	135421	134799	0.995	134708	86785		P31503_1134_S38	1212940	1205683	0.994	1205665	333582
CE_Jul22	July_22	2022-07-13	CE	shallow	Control	73	2100	18.2	0.184	0	0.39	100	quite sheltered	12.11	10.53	P30860_1135_S39	126700	126137	0.996	125095	68529		P31503_1135_S39	1556278	1506112	0.968	1505704	818458
CF_Jul22	July_22	2022-07-13	CF	shallow	Control	73	2100	17.7	0.339	0.061	1.4	100	quite sheltered	12.16	10.35	P30860_1136_S40	131521	130868	0.995	129126	78684		P31503_1136_S40	957048	949809	0.992	949709	714138
CG_Jul22	July_22	2022-07-13	CG	shallow	Control	47	2100	17.8	0.447	0.031	1.2	100	sheltered	12.11	10.25	P30860_1137_S41	135897	134524	0.99	133834	98880		P31503_1137_S41	1345303	1340316	0.996	1340287	87337
CH_Jul22	July_22	2022-07-13	CH	shallow	Control	46	2100	22.1	0.345	0.057	1.2	50	quite sheltered	11.91	9.08	P30860_1138_S42	124323	123239	0.991	123118	78077		P31503_1138_S42	1059112	1036499	0.979	1036430	558209
GA_Jul22	July_22	2022-07-12	GA	shallow	Gradient	56	1600	18.9	0	0.058	1	50	sheltered	12	9.15	P30860_1139_S43	120508	119498	0.992	119149	76328		P31503_1139_S43	852374	841420	0.987	841405	318735
GB_Jul22	July_22	2022-07-12	GB	shallow	Gradient	47	1400	19.5	0	0	0.6	75	exposed	12.13	11.32	P30860_1140_S44	129864	128730	0.991	128658	97600		P31503_1140_S44	1113118	1110441	0.998	1110429	86263
GC_Jul22	July_22	2022-07-12	GC	shallow	Gradient	43	1100	19	0	0	0.44	50	exposed	12.12	10.36	P30860_1141_S45	123363	122315	0.992	122297	78894		P31503_1141_S45	1116176	1112772	0.997	1112731	658767
GD_Jul22	July_22	2022-07-12	GD	shallow	Gradient	42	820	20.7	0	0	0.32	50	exposed	11.96	9.55	P30860_1142_S46	122975	121907	0.991	121822	80487		P31503_1142_S46	988507	986014	0.997	986007	482515
GE_Jul22	July_22	2022-07-12	GE	shallow	Gradient	42	620	19.5	0	0	0.36	75	quite exposed	12.12	9.67	P30860_1143_S47	122247	121169	0.991	121152	77292		P31503_1143_S47	1230771	1227258	0.997	1227206	683966
GF_Jul22	July_22	2022-07-12	GF	shallow	Gradient	28	450	21.2	0	0	0.43	100	sheltered	12.11	10.3	P30860_1144_S48	139617	138391	0.991	138328	104237		P31503_1144_S48	1137502	1134520	0.997	1134470	290527
GG_Jul22	July_22	2022-07-12	GG	shallow	Gradient	31	210	25.5	0.238	0	0.33	100	quite sheltered	12.19	10.98	P30860_1145_S49	118207	117652	0.995	117522	90999		P31503_1145_S49	673084	671574	0.998	671574	352994
GH_Jul22	July_22	2022-07-12	GH	shallow	Gradient	39	100	26.2	0.324	0	0.45	75	exposed	12.19	11.07	P30860_1146_S50	135468	134832	0.995	134819	82339		P31503_1146_S50	506904	505031	0.996	504911	393035
GI_Jul22	July_22	2022-07-12	GI	shallow	Gradient	37	310	20.7	0	0	0.48	75		12.2	12.05	P30860_1147_S51	99346	98894	0.995	98514	61899		P31503_1147_S51	739656	732905	0.991	732856	484560
GJ_Jul22	July_22	2022-07-12	GJ	shallow	Gradient	42	190	25.8	0.278	0	0.46	75		12.18	11.35	P30860_1148_S52	143099	142205	0.994	141786	96630		P31503_1148_S52	907196	901697	0.994	901691	307764
WA_Oct22	October_22	2022-10-11	WA	shallow	Heated	47	0	19.2				75	half-open	12.1	10.09	P30860_1149_S53	132218	130992	0.991	130868	63463		P31503_1149_S53	859715	856783	0.997	856756	363903
WB_Oct22	October_22	2022-10-11	WB	shallow	Heated	42	0	19				100	sheltered	12.11	10	P30860_1150_S54	131766	131102	0.995	130486	89365		P31503_1150_S54	840138	837285	0.997	837277	455852
WC_Oct22	October_22	2022-10-11	WC	shallow	Heated	43	0	18.7				100	sheltered	12.11	10.21	P30860_1151_S55	146982	146104	0.994	146075	131608		P31503_1151_S55	271950	270957	0.996	270956	181423
WD_Oct22	October_22	2022-10-11	WD	shallow	Heated	34	0	18.7				100	sheltered	12.12	10.07	P30860_1152_S56	148756	148105	0.996	147934	97117		P31503_1152_S56	976173	971090	0.995	971079	451576
WF_Oct22	October_22	2022-10-11	WF	shallow	Heated	32	0	19.1				100	half-open	12.12	10.06	P30860_1153_S57	147487	147060	0.997	146351	96541		P31503_1153_S57	860435	856754	0.996	856725	410436
WH_Oct22	October_22	2022-10-11	WH	shallow	Heated	35	0	17.3				100	quite sheltered	11.68	13.86	P30860_1154_S58	305507	304161	0.996	303505	180449		P31503_1154_S58	980483	965978	0.985	965737	628890
WI_Oct22	October_22	2022-10-11	WI	shallow	Heated	61	0	18.3				100	quite sheltered	11.58	11.28	P30860_1155_S59	129322	128799	0.996	128360	76049		P31503_1155_S59	806839	795492	0.986	795470	629502
CA_Oct22	October_22	2022-10-11	CA	shallow	Control	37	2100	12.9				100	quite sheltered	11.54	12.55	P30860_1156_S60	129244	128903	0.997	128617	72149		P31503_1156_S60	1084463	1080208	0.996	1080142	728579
CB_Oct22	October_22	2022-10-11	CB	shallow	Control	37	2100	12.1				50	sheltered	11.58	10.61	P30860_1157_S61	128424	128113	0.998	128083	81739		P31503_1157_S61	977562	969857	0.992	969843	580407
CC_Oct22	October_22	2022-10-11	CC	shallow	Control	37	2100	12.9				100	quite sheltered	11.59	10.83	P30860_1158_S62	176363	175867	0.997	175686	121299		P31503_1158_S62	792653	787074	0.993	787067	283076
CD_Oct22	October_22	2022-10-11	CD	shallow	Control	43	2100	12.8				0	a bit sheltered/half-open	11.55	10.62	P30860_1159_S63	147370	146966	0.997	146817	111616		P31503_1159_S63	1245361	1242641	0.998	1242622	210527
CE_Oct22	October_22	2022-10-11	CE	shallow	Control	33	2100	13.5				100	quite sheltered	11.55	10.79	P30860_1160_S64	157158	156694	0.997	155156	89739		P31503_1160_S64	1379436	1374135	0.996	1373987	700952
CF_Oct22	October_22	2022-10-11	CF	shallow	Control	51	2100	13.6				75	quite sheltered	11.58	12.04	P30860_1161_S65	122457	122125	0.997	121753	78364		P31503_1161_S65	886543	884265	0.997	884212	534967
CG_Oct22	October_22	2022-10-11	CG	shallow	Control	34	2100	13.2				100	sheltered	11.59	11.69	P30860_1162_S66	125700	125349	0.997	123977	75296		P31503_1162_S66	1004423	988137	0.984	988103	808930
CH_Oct22	October_22	2022-10-11	CH	shallow	Control	45	2100	12.7				75	quite sheltered	11.59	10.48	P30860_1163_S67	119528	119184	0.997	119058	78679		P31503_1163_S67	379155	376545	0.993	376524	200015
GA_Oct22	October_22	2022-10-12	GA	shallow	Gradient	46	1600	11.7				50	sheltered	11.45	8.16	P30860_1164_S68	142302	141903	0.997	141652	97641		P31503_1164_S68	1038234	1026986	0.989	1026962	773605
GB_Oct22	October_22	2022-10-12	GB	shallow	Gradient	40	1400	12.9				50	exposed	11.55	10.58	P30860_1165_S69	172948	172501	0.997	172440	113884		P31503_1165_S69	922194	919426	0.997	919421	595170
GC_Oct22	October_22	2022-10-12	GC	shallow	Gradient	33	1100	12.7				0	exposed	11.54	11.02	P30860_1166_S70	118183	117891	0.998	117834	75450		P31503_1166_S70	916055	914081	0.998	914069	690474
GD_Oct22	October_22	2022-10-12	GD	shallow	Gradient	34	820	12.9				0	exposed	11.56	10.55	P30860_1167_S71	158270	157849	0.997	157829	98088		P31503_1167_S71	975873	973261	0.997	973125	736682
GE_Oct22	October_22	2022-10-12	GE	shallow	Gradient	35	620	13.3				0	quite exposed	11.59	10.84	P30860_1168_S72	147031	146583	0.997	146020	86708		P31503_1168_S72	1001837	997287	0.995	997264	793689
GF_Oct22	October_22	2022-10-12	GF	shallow	Gradient	46	450	14.7				0	sheltered	11.57	10.77	P30860_1169_S73	141784	141351	0.997	139709	86788		P31503_1169_S73	893694	888037	0.994	887970	726437
GG_Oct22	October_22	2022-10-12	GG	shallow	Gradient	24	210	17.3				100	quite sheltered	11.53	10.16	P30860_1170_S74	141586	141261	0.998	141204	118215		P31503_1170_S74	1075282	1072376	0.997	1072373	871823
GH_Oct22	October_22	2022-10-12	GH	shallow	Gradient	39	100	14.7				50	exposed	11.58	11.11	P30860_1171_S75	117198	116952	0.998	116184	78339		P31503_1171_S75	600905	599469	0.998	599437	170878
GI_Oct22	October_22	2022-10-12	GI	shallow	Gradient	33	310	14.2				0		11.58	10.16	P30860_1172_S76	262753	261899	0.997	261225	241781		P31503_1172_S76	1190038	1178698	0.99	1178670	515507
GJ_Oct22	October_22	2022-10-12	GJ	shallow	Gradient	37	190	16.4				75		11.54	11.13	P30860_1173_S77	132628	132282	0.997	131815	93558		P31503_1173_S77	962562	957738	0.995	957728	748350
A_down	HOBO_cage	2022-09-24	A	HOBO_DOWN	Heated	546		24.1						11.58	4.72	P30860_1189_S93	151669	151082	0.996	147794	94763		P31503_1189_S93	781133	776312	0.994	776308	139723
K_down	HOBO_cage	2022-09-18	K	HOBO_DOWN	Control	272		15.7						11.54	6.55	P30860_1190_S94	138402	137056	0.99	134863	96094		P31503_1190_S94	1093597	986474	0.902	986313	703017
L_down	HOBO_cage	2022-09-19	L	HOBO_DOWN	Control	189		15.2						11.69	1.05	P30860_1191_S95	143371	142992	0.997	141263	121730
N2_down	HOBO_cage	2022-09-19	N2	HOBO_DOWN	Control	437		15.5						11.59	5.5								P31503_1191_S95	671905	459163	0.683	459160	87182
N3_down	HOBO_cage	2022-09-18	N3	HOBO_DOWN	Control	455		16.5						11.47	7	P30860_1192_S96	121040	119881	0.99	118850	103392		P31503_1192_S96	719003	713615	0.993	713610	464902
A_up	HOBO_cage	2022-09-24	A	HOBO_UP	Heated	506		24.1						11.58	4.72	P30860_1174_S78	196291	195750	0.997	192942	119596		P31503_1174_S78	686650	683938	0.996	683903	117555
A2_up	HOBO_cage	2022-09-24	A2	HOBO_UP	Heated	393		24.4						11.55	3.26	P30860_1175_S79	157655	157187	0.997	155595	103569		P31503_1175_S79	837123	834756	0.997	834724	527139
B_up	HOBO_cage	2022-09-23	B	HOBO_UP	Heated	336		22.8						11.57	3.13	P30860_1185_S89	171204	170737	0.997	168401	113626		P31503_1185_S89	802114	799653	0.997	799651	212957
C_up	HOBO_cage	2022-09-24	C	HOBO_UP	Heated	299		23.3						11.46	3.8	P30860_1187_S91	138434	137902	0.996	137289	98968		P31503_1187_S91	878773	876583	0.998	876577	28548
C2_up	HOBO_cage	2022-09-23	C2	HOBO_UP	Heated	322		22.5						11.6	3.45	P30860_1188_S92	152793	152388	0.997	149445	110677		P31503_1188_S92	1183842	1180626	0.997	1180623	122507
E_up	HOBO_cage	2022-09-23	E	HOBO_UP	Heated	166		21.9						11.6	2.53	P30860_1179_S83	145053	144447	0.996	141496	86117		P31503_1179_S83	911974	909149	0.997	909136	374261
F_up	HOBO_cage	2022-09-23	F	HOBO_UP	Heated	172		22.8						11.59	3.73	P30860_1186_S90	155697	155084	0.996	153297	139433		P31503_1186_S90	1223743	1220039	0.997	1220036	128750
H2_up	HOBO_cage	2022-09-23	H2	HOBO_UP	Heated	447		25.2						11.49	5.8	P30860_1183_S87	142007	141608	0.997	139038	81671		P31503_1183_S87	1061855	1056923	0.995	1056893	300237
I_up	HOBO_cage	2022-09-19	I	HOBO_UP	Control	493		15.9						11.54	6.58	P30860_1180_S84	141872	141463	0.997	140907	76867		P31503_1180_S84	1239953	1236336	0.997	1236324	162179
J_up	HOBO_cage	2022-09-18	J	HOBO_UP	Control	652		15.3						11.7	6.06	P30860_1178_S82	167999	167295	0.996	166601	98308		P31503_1178_S82	1456627	1452283	0.997	1452277	199396
K_up	HOBO_cage	2022-09-18	K	HOBO_UP	Control	232		15.7						11.54	6.55	P30860_1182_S86	169402	168974	0.997	168358	110865		P31503_1182_S86	1236715	1232118	0.996	1232079	598134
L_up	HOBO_cage	2022-09-19	L	HOBO_UP	Control	149		15.2						11.69	1.05	P30860_1176_S80	237478	236871	0.997	235999	144113		P31503_1176_S80	1060790	1058282	0.998	1058266	257801
M_up	HOBO_cage	2022-09-19	M	HOBO_UP	Control	290		15.6						11.63	6.15	P30860_1181_S85	163464	163043	0.997	160842	96419		P31503_1181_S85	1010980	991234	0.98	991180	587953
N2_up	HOBO_cage	2022-09-19	N2	HOBO_UP	Control	397		15.5						11.59	5.5	P30860_1184_S88	172377	171889	0.997	171012	106873		P31503_1184_S88	1342631	1339459	0.998	1339450	42345
N3_up	HOBO_cage	2022-09-18	N3	HOBO_UP	Control	415		16.5						11.47	7	P30860_1177_S81	235447	234859	0.998	233404	147410		P31503_1177_S81	1002069	999771	0.998	999732	102027
